# Supplementary material for: Safety, Immunogenicity, and Protective Efficacy of an H5N1 Chimeric Cold-Adapted Attenuated Virus Vaccine in a Mouse Model
Source: Viruses. 2021 Dec 3;13(12):2420. doi: 10.3390/v13122420 (PMC8709164; doi:10.3390/v13122420)
Supplement: Supplementary file 1 [file viruses-13-02420-s001.zip]

Archive with 1 entries (1 files):
- viruses-1477289-supplementary.pdf
